# Supplementary material for: Intraperitoneal Triamcinolone Reduces Postoperative Adhesions, Possibly through Alteration of Mitochondrial Function
Source: J Clin Med. 2022 Jan 7;11(2):301. doi: 10.3390/jcm11020301 (PMC8779954; doi:10.3390/jcm11020301)
Supplement: Supplementary file 1 [file jcm-11-00301-s001.zip]

Archive with 1 entries (1 files):
- jcm-1519186-supplementary.pdf
